# Supplementary material for: Unraveling the probiotic efficiency of bacterium Pediococcus pentosaceus OBK05 isolated from buttermilk: An in vitro study for cholesterol assimilation potential and antibiotic resistance status
Source: PLoS One. 2021 Nov 4;16(11):e0259702. doi: 10.1371/journal.pone.0259702 (PMC8568294; doi:10.1371/journal.pone.0259702)
Supplement: S1 Data — (XLSX) [file pone.0259702.s001.xlsx]

## Sheet: S1 Table
	S1-Table: Acid tolerance ability of Lactic acid bacterial (LAB) isolates
		pH 7.0			avg	sd	se		pH 2.0			avg	sd	se		pH 3.0			avg	sd	se
OBK4-0h		9.27	9.25	9.26	9.26	0.00816497	0.0903604		9.53	9.54	9.52	9.53	0.00816497	0.0903604		9.25	9.24	9.25	9.24667	0.00471405	0.0686586
OBK4-2h		9.35	9.32	9.36	9.34333	0.0169967	0.130373		9.45	9.44	9.42	9.43667	0.0124722	0.111678		9.12	9.13	9.12	9.12333	0.00471405	0.0686586
OBK4-4h		9.51	9.51	9.53	9.51667	0.00942809	0.0970979		9.35	9.34	9.36	9.35	0.00816497	0.0903604		8.98	8.98	8.97	8.97667	0.00471405	0.0686586
OBK5-0h		9.15	9.16	9.17	9.16	0.00477633	0.0691086		9.12	9.1	9.12	9.11333	0.00942809	0.0970979		9.2	9.2	9.21	9.20333	0.00471405	0.0686586
OBK5-2h		9.1	9.12	9.1	9.10667	0.00942809	0.0970979		8.97	8.96	8.95	8.96	0.00816497	0.0903604		8.8	8.89	8.87	8.85333	0.0385861	0.0686586
OBK5-4h		9.42	9.4	9.41	9.41	0.00816497	0.0903604		8.44	8.46	8.43	8.44333	0.0124722	0.111678		8.35	8.36	8.35	8.35333	0.00471405	0.0686586
OBK8-0h		9.05	9.07	9.09	9.07	0.0163299	0.127789		9.15	9.14	9.15	9.14667	0.00471405	0.0686586		8.87	8.87	8.86	8.86667	0.00471405	0.0686586
OBK8-2h		9.12	9.15	9.14	9.13667	0.0124722	0.111678		8.77	8.75	8.77	8.76333	0.00942809	0.0970979		8.68	8.67	8.68	8.67667	0.00471405	0.0686586
OBK8-4h		9.37	9.38	9.35	9.36667	0.0124722	0.111678		8.57	8.56	8.56	8.56333	0.00471405	0.0686586		8.14	8.13	8.14	8.13667	0.00471405	0.0686586
OBK12-0h		9.2	9.24	9.2	9.21333	0.0188562	0.137317		9.21	9.2	9.22	9.21	0.00816497	0.0903604		9.3	9.31	9.3	9.30333	0.00471405	0.0686586
OBK12-2h		9.25	9.24	9.26	9.25	0.00816497	0.0903604		9.06	9.05	9.07	9.06	0.00816497	0.090912		8.9	8.91	8.9	8.90333	0.00471405	0.0686586
OBK12-4h		9.41	9.4	9.42	9.41	0.00816497	0.0903604		8.25	8.24	8.26	8.25	0.00816497	0.0903604		8.65	8.64	9.65	8.98	0.473779	0.0686586
L. acidophilus-0h		9.21	9.24	9.23	9.22667	0.0124722	0.111678		9.2	9.21	9.22	9.21	0.00816497	0.0903604		9.05	9.06	9.05	9.05333	0.00471405	0.0686586
L. accidophilus-2h		9.17	9.16	9.18	9.17	0.00816497	0.0903604		9.01	9.03	9.04	9.02667	0.0124722	0.111678		8.87	8.88	8.87	8.87333	0.00471405	0.0686586
L. accidophilus-4h		9.37	9.35	9.37	9.36333	0.00942809	0.0970979		8.45	8.46	8.44	8.45	0.00816497	0.0903604		8.4	8.41	8.42	8.41	0.00816497	0.0686586

## Sheet: S2 Table
	S2 Table. Tolerance of Lactic acid bacterial (LAB) isolates to Ox bile.
		0			avg	sd	se		0.005			avg	sd	se
OBK4-0h		8.18	8.18	8.19	8.18333	0.00471405	0.0686586		7.98	7.97	7.99	7.98	0.00816497	0.0903604
OBK4-2h		8.3	8.3	8.34	8.31333	0.0188562	0.0686586		6.93	6.94	6.93	6.93333	0.00471405	0.0903604
OBK4-4h		8.44	8.45	8.44	8.44333	0.00471405	0.0686586		6.26	6.27	6.26	6.26333	0.00471405	0.0903604
OBK5-0h		7.86	7.85	7.84	7.85	0.00816497	0.0686586		7.43	7.45	7.44	7.44	0.00816497	0.0903604
OBK5-2h		7.96	7.95	7.97	7.96	0.00816497	0.0686586		6.97	6.98	6.96	6.97	0.00816497	0.0903604
OBK5-4h		8.05	8.05	8.06	8.05333	0.00471405	0.0686586		6.35	6.34	6.36	6.35	0.00816497	0.0903604
OBK8-0h		8.25	8.24	8.26	8.25	0.00816497	0.0686586		7.95	7.94	7.96	7.95	0.00816497	0.0903604
OBK8-2h		8.51	8.52	8.53	8.52	0.00816497	0.0686586		7.68	7.69	7.67	7.68	0.00816497	0.0903604
OBK8-4h		9.32	9.33	9.31	9.32	0.00816497	0.0686586		7.61	7.6	7.62	7.61	0.00816497	0.0903604
OBK12-0h		7.2	7.21	7.22	7.21	0.00816497	0.0686586		7.22	7.21	7.23	7.22	0.00816497	0.0903604
OBK12-2h		7.38	7.39	7.38	7.38333	0.00471405	0.0686586		6.67	6.68	6.66	6.67	0.00816497	0.0903604
OBK12-4h		7.86	7.85	7.84	7.85	0.00816497	0.0686586		6.6	6.62	6.61	6.61	0.00816497	0.0903604
L. acidophilus-0h		8.05	8.06	8.09	8.06667	0.0169967	0.0686586		7.9	7.92	7.91	7.91	0.00816497	0.0903604
L. accidophilus-2h		8.12	8.12	8.13	8.12333	0.00471405	0.0686586		6.35	6.34	6.33	6.34	0.00816497	0.0903604
L. accidophilus-4h		8.2	8.21	8.22	8.21	0.00816497	0.0686586		6.15	6.14	6.16	6.15	0.00816497	0.0903604
