# Supplementary material for: Unraveling the probiotic efficiency of bacterium Pediococcus pentosaceus OBK05 isolated from buttermilk: An in vitro study for cholesterol assimilation potential and antibiotic resistance status
Source: PLoS One. 2021 Nov 4;16(11):e0259702. doi: 10.1371/journal.pone.0259702 (PMC8568294; doi:10.1371/journal.pone.0259702)
Supplement: S2 Data — (XLSX) [file pone.0259702.s002.xlsx]

## Sheet: Figure 2
Fig 2. Aggregation ability of P. pentosaceus OBK05 and L. acidophilus. (A) Auto- aggregation ability (B) Cell surface hydrophobicity (Supplementary data)
(A) Auto aggregation ability											(B) cell surface Hydrophobicity
																	avg	sd	se
Strain						avg	sd	se			OBK05		chloroform	81	80.01	81	80.67	0.46669	0.683147
OBK05		6h	60	61.01	60.01	60.34	0.473779	0.688316
											L. acidophilus			74.02	74.01	74.012	74.014	0.00432049	0.0657267
		12h	75.01	75	75.01	75.0067	0.00471405	0.0686586
											OBK05		Xylene	88.01	88	89.01	88.34	0.473779	0.688316
		24h	87.01	87	87	87.0033	0.00471405	0.0686586
											L. acidophilus			78.01	78	79.01	78.34	0.473779	0.688316
L. acidophilus		6h	55	55.1	55.1	55.0667	0.0471405	0.217117
		12h	60.01	61.01	60	60.34	0.473779	0.688316
		24h	70	71	70	70.3333	0.471405	0.686589

## Sheet: Figure 3
	Fig 3. Adhesion efficiency of P. pentosaceus OBK05 by Flow cytometry (Supplementary data)
	OBK05					avg	sd	se
		1h	93.5	93	93.5	93.3333	0.235702	0.485492
		2h	97.01	97.2	97	97.07	0.0920145	0.303338
	Adhesion efficiency of P. pentosaceus OBK05 by plate count method
						avg	sd	se
		1h	110	111	110.1	110.367	0.449691	0.67059
		2h	120	122	121	121	0.816497	0.903602

## Sheet: Figure 4
	Fig 4. Antagonistic activity of P. pentosaceus OBK05 against human pathogens (Supplementary data)
							avg	sd	se
	Bacillus subtilis			9.5	9.7	9.5	9.56667	0.0942809	0.307052
	E.coli			9	9.2	9.1	9.1	0.0816497	0.285745
	Klebsiella pneumoniae			8.5	8.6	8.5	8.53333	0.0471405	0.217117
	Pseudomonas aeruginosa			10	10.2	10	10.0667	0.0942809	0.307052
	Salmonella typhi			9	9.2	9	9.06667	0.0942809	0.307052
	Staphylococcus aureus			9	9.2	9	9.06667	0.0942809	0.307052
	Lactobacillus acidophilus			0	0	0	0	0	0
	Saccharomyces cerviseae			0	0	0	0	0	0

## Sheet: Figure 6
Fig 6. The antioxidant activity of OBK05 (Supplementary data)
		DPPH
Strain	CFS(cell free supernatant)				avg	std	se		MRS				avg	std	se		Ascorbic acid				avg	std	se
	1ml	54.58	56.38	57.5	56.1533	1.20281	0.601406		1ml	5.58	6.92	7.89	6.79667	0.947077	0.473539		1ml	53.88	55.14	57.45	55.49	1.47831	0.739155
OBK05	2ml	58.66	60.66	62.56	60.6267	1.59234	0.796171		2ml	5.55	6.25	7.55	6.45	0.828654	0.414327		2ml	61.66	62.04	64.89	62.8633	1.44144	0.720721
	3ml	64.44	65.44	67.82	65.9	1.4177	0.708849		3ml	4.55	5.58	7.45	5.86	1.20036	0.600181		3ml	70.55	72.39	74.66	72.5333	1.68096	0.840479
	4ml	69.64	71.01	72.56	71.07	1.19284	0.59642		4ml	3.85	4.89	6.55	5.09667	1.11192	0.555958		4ml	80.45	82.74	84.69	82.6267	1.73283	0.866413
	5ml	76.35	77.57	79.58	77.8333	1.33172	0.665862		5ml	3.35	4.18	5.65	4.39333	0.951011	0.475506		5ml	91.56	93.09	95.64	93.43	1.68291	0.841457
		HRS
Strain		CFS (cell free supernatant)			avg	std	se		MRS				avg	std	se		Ascorbic acid				avg	std	se
	1ml	23.65	25.64	27.64	25.6433	1.62891	0.814456		1ml	4.71	5.17	6.45	5.44333	0.736176	0.368088		1ml	47.45	51.1	52.13	50.2267	2.00792	1.00396
	2ml	25.64	27.38	28.99	27.3367	1.36797	0.683987		2ml	3.56	4.85	6.51	4.97333	1.20749	0.603743		2ml	55.16	57.45	5.46	39.3567	23.9868	11.9934
OBK05	3ml	30.78	32.48	33.56	32.2733	1.1443	0.57215		3ml	5.35	4.19	6.15	5.23	0.804653	0.402327		3ml	63.48	65.26	67.49	65.41	1.64051	0.820254
	4ml	37.56	39.5	40.45	39.17	1.20269	0.601346		4ml	3.21	3.95	4.55	3.90333	0.548047	0.274024		4ml	69.46	70.46	72.85	70.9233	1.42221	0.711106
	5ml	40.55	42.2	44.45	42.4	1.59844	0.799218		5ml	2.95	3.26	4.55	3.58667	0.692836	0.346418		5ml	80.46	81.46	82.98	81.6333	1.03606	0.51803

## Sheet: Figure 7
	Fig 7. Cholesterol assimilation potential of the probiotic bacterium P. pentosaceus OBK05. (Supplementary data)
	strain					avg	sd	se
	OBK05	12h	17.01	17.02	17.04	17.0233	0.0124722	0.111678
		24h	27.02	27.01	27.04	27.0233	0.0124722	0.111678
		48h	67.01	67.02	67.04	67.0233	0.0124722	0.111678
